# Supplementary material for: Saccharomyces cerevisiae single-copy plasmids for auxotrophy compensation, multiple marker selection, and for designing metabolically cooperating communities
Source: F1000Res. 2016 Sep 20;5:2351. [Version 1] doi: 10.12688/f1000research.9606.1 (PMC5081161; doi:10.12688/f1000research.9606.1)
Supplement: Supplementary file 1 [file f1000research-5-10348-s0000.tgz]

Archive with 1 entries (1 files):
- 4f0d2af6-f148-4c3f-a334-d364e68f9470.zip
